# Supplementary material for: A Comparison of Tools That Identify Tumor Cells by Inferring Copy Number Variations from Single-Cell Experiments in Pancreatic Ductal Adenocarcinoma
Source: Biomedicines. 2024 Aug 5;12(8):1759. doi: 10.3390/biomedicines12081759 (PMC11351975; doi:10.3390/biomedicines12081759)
Supplement: Supplementary file 1 [file biomedicines-12-01759-s001.zip]

Archive with 2 entries (2 files):
- Supplementary figures and tables.pdf
- Supplementary Table S1.xlsx
